# Supplementary material for: Study of the use of a personalized peripheral sealing device on surgical face masks in high-risk situations against COVID-19
Source: PLoS One. 2021 Aug 6;16(8):e0253382. doi: 10.1371/journal.pone.0253382 (PMC8345852; doi:10.1371/journal.pone.0253382)
Supplement: S1 File — Table with the official results of the qualitative fit test of the Intervention Group (Mask with the Peripheral Sealing Device) and the Control Group (Mask without the Peripheral Sealing Device). (XLSX) [file pone.0253382.s001.xlsx]

## Sheet: T. 1 - Mask with PSD
Table 1
Oficial study with increased sample
Surgical Face Mask WITH Peripheral Sealing Device - Sweet Solution - Result:	PASSED	PASSED	PASSED	PASSED	Felt at 60s	PASSED	PASSED	PASSED	PASSED	PASSED	PASSED	PASSED	PASSED	PASSED	PASSED	PASSED	PASSED	PASSED	PASSED	PASSED	PASSED	PASSED	PASSED	PASSED	PASSED	PASSED	PASSED	PASSED	PASSED	PASSED	Felt at 110s	PASSED	PASSED	PASSED	PASSED	PASSED	PASSED	PASSED	PASSED	PASSED	PASSED	PASSED	PASSED	PASSED	PASSED	PASSED	PASSED	PASSED	PASSED
Participating subjects	Subject 1	Subject 2	Subject 3	Subject 4	Subject 5	Subject 6	Subject 7	Subject 8	Subject 9	Subject 10	Subject 11	Subject 12	Subject 13	Subject 14	Subject 15	Subject 16	Subject 17	Subject 18	Subject 19	Subject 20	Subject 21	Subject 22	Subject 23	Subject 24	Subject 25	Subject 26	Subject 27	Subject 28	Subject 29	Subject 30	Subject 31	Subject 32	Subject 33	Subject 34	Subject 35	Subject 36	Subject 37	Subject 38	Subject 39	Subject 40	Subject 41	Subject 42	Subject 43	Subject 44	Subject 45	Subject 46	Subject 47	Subject 48	Subject 49
Name Initials Code	PSM	TSB	AGM	EHL	ABL	DFP	PVT	JLF	CPJ	GCA	RSB	JPPF	MPQ	AAT	JML	CFM	AMC	MSG	CGP	RCD	STH	RLL	RMD	ACM	NDC	AFR	SFT	IBF	MFLC	RKK	MVS	MBL	AAQ	SMN	SSR	AOB	NMF	MVV	EDV	MALS	MML	ALO	AGP	NDC	JASH	BPL	CJR	CBM	MC
Age	21	26	19	22	24	24	26	21	29	33	52	20	22	29	19	44	19	21	23	23	22	40	22	20	16	20	28	20	37	36	45	22	24	31	19	19	18	18	41	40	39	25	18	18	26	19	53	21	42
Gender	M	M	M	M	M	M	M	M	M	M	M	M	M	M	M	M	M	M	M	M	M	M	M	M	M	M	M	M	M	M	F	F	F	F	F	F	F	F	F	F	F	F	F	F	F	F	F	F	F
Sensitivity test: number of activations of the solution	Felt with 20 activations	Felt with 10 activations	Felt with 4 activations	Felt with 20 activations	Felt with 10 activations	Felt with 10 activations	Felt with 30 activations	Felt with 10 activations	Felt with 10 activations	Felt with 10 activations	Felt with 10 activations	Felt with 10 activations	Felt with 10 activations	Felt with 10 activations	Felt with 10 activations	Felt with 10 activations	Felt with 9 activations	Felt with 20 activations	Felt with 10 activations	Felt with 10 activations	Felt with 10 activations	Felt with 10 activations	Felt with 10 activations	Felt with 10 activations	Felt with 10 activations	Felt with 10 activations	Felt with 10 activations	Felt with 10 activations	Felt with 10 activations	Felt with 10 activations	Felt with 10 activations	Felt with 10 activations	Felt with 10 activations	Felt with 10 activations	Felt with 10 activations	Felt with 30 activations	Felt with 10 activations	Felt with 30 activations	Felt with 10 activations	Felt with 10 activations	Felt with 10 activations	Felt with 30 activations	Felt with 10 activations	Felt with 10 activations	Felt with 10 activations	Felt with 10 activations	Felt with 10 activations	Felt with 10 activations	Felt with 10 activations
[truncated: 7 more columns]

## Sheet: T. 1 - Mask without the PSD
Table 2																													Table 2
Oficial study with increased sample
Surgical Face Mask WITHOUT Peripheral Sealing device - Sweet Solution - Result:	Felt at 10s	Felt at 60s	Felt at 10s	Felt at 14s	Felt at 13s	Felt at 11s	Felt at 10s	Felt at 12s	Felt at 9s	Felt at 12s	Felt at 9s	Felt at 9s	Felt at 9s	Felt at 14s	Felt at 14s	Felt at 19s	Felt at 13s	Felt at 16s	Felt at 50s	Felt at 18s	Felt at 9s	Felt at 10s	Felt at 9s	Felt at 17s	Felt at 9s	Felt at 91s	Felt at 9s	Felt at 9s	Felt at 8s	Felt at 1s	Felt at 8s	Felt at 38s	Felt at 90s	Felt at 14s	Felt at 10s	Felt at 10s	Felt at 9s	Felt at 10s	Felt at 68s	Felt at 14s	Felt at 12s	Felt at 9s	Felt at 20s	Felt at 9s	Felt at 9s	Felt at 10s	Felt at 20s	Felt at 14s	Felt at 8s
Participating subjects	Subject 1	Subject 2	Subject 3	Subject 4	Subject 5	Subject 6	Subject 7	Subject 8	Subject 9	Subject 10	Subject 11	Subject 12	Subject 13	Subject 14	Subject 15	Subject 16	Subject 17	Subject 18	Subject 19	Subject 20	Subject 21	Subject 22	Subject 23	Subject 24	Subject 25	Subject 26	Subject 27	Subject 28	Subject 29	Subject 30	Subject 31	Subject 32	Subject 33	Subject 34	Subject 35	Subject 36	Subject 37	Subject 38	Subject 39	Subject 40	Subject 41	Subject 42	Subject 43	Subject 44	Subject 45	Subject 46	Subject 47	Subject 48	Subject 49
Name Initials Code	JJCC	APC	MRT	CHH	ARA	CRM	VSL	FOU	AMB	MRL	TBA	ARA	LRG	LPB	JGV	SAA	DCR	MHS	FTS	KKS	LLR	VTP	BRP	RO	VQM	CMF	OFM	JGV	OPM	MRM	MLF	LLM	XJG	LFS	MOP	MHS	WE	FPD	RPC	MBC	BFI	MRA	CAN	CMA	JJR	LNB	NBB	MK	AMR
Age	23	18	18	18	20	18	60	58	18	59	55	56	47	42	38	19	20	42	19	30	34	53	28	48	19	47	42	28	32	20	19	19	46	61	34	53	41	29	51	21	38	21	54	21	42	18	18	28	19
Gender	M	M	M	M	M	M	M	M	M	M	M	M	M	M	M	M	M	M	M	M	M	M	M	M	M	M	M	M	F	F	F	F	F	F	F	F	F	F	F	F	F	F	F	F	F	F	F	F	F
Sensitivity test: number of activations of the solution	Felt with 10 activations	Felt with 10 activations	Felt with 5 activations	Felt with 20 activations	Felt with 10 activations	Felt with 10 activations	Felt with 10 activations	Felt with 10 activations	Felt with 10 activations	Felt with 15 activations	Felt with 10 activations	Felt with 10 activations	Felt with 10 activations	Felt with 10 activations	Felt with 10 activations	Felt with 10 activations	Felt with 5 activations	Felt with 10 activations	Felt with 10 activations	Felt with 10 activations	Felt with 10 activations	Felt with 10 activations	Felt with 10 activations	Felt with 10 activations	Felt with 14 activations	Felt with 10 activations	Felt with 10 activations	Felt with 6 activations	Felt with 10 activations	Felt with 10 activations	Felt with 3 activations	Felt with 10 activations	Felt with 10 activations	Felt with 10 activations	Felt with 10 activations	Felt with 10 activations	Felt with 10 activations	Felt with 10 activations	Felt with 10 activations	Felt with 10 activations	Felt with 10 activations	Felt with 10 activations	Felt with 10 activations	Felt with 10 activations	Felt with 10 activations	Felt with 10 activations	Felt with 10 activations	Felt with 10 activations	Felt with 10 activations
[truncated: 12 more columns]
