# Supplementary material for: Study of the use of a personalized peripheral sealing device on surgical face masks in high-risk situations against COVID-19
Source: PLoS One. 2021 Aug 6;16(8):e0253382. doi: 10.1371/journal.pone.0253382 (PMC8345852; doi:10.1371/journal.pone.0253382)
Supplement: S3 File — Tables and Graphs of the Quantitative Fit test. (XLSX) [file pone.0253382.s003.xlsx]

## Sheet: Tablas
	RESULTADOS
	Results of the exercises indiviyal for total inward leakage (10 wearers x 5 exercises)
		Order	Value	Order	Value	Order	Value
		1	3.63	11	7.16	21	8.19
		2	4.16	12	7.17	22	8.54
		3	5.34	13	7.2	23	8.6
		4	5.54	14	7.72	24	8.73
		5	5.89	15	7.75	25	9.07
		6	5.9	16	7.77
		7	6	17	7.83
		8	6.01	18	7.85
		9	6.58	19	7.92
		10	6.92	20	8.09
	Arithmetic means of individual wearers for total inward leakage
		Individual	Average
		1	4.98
		2	6.94
		3	7.63
		4	7.74
		5	7.82
		Average	7.02

## Sheet: Gráfica
	Order	Value	Observed average	FFP2
	1	3.63	7.0224	8
	2	4.16	7.0224	8
	3	5.34	7.0224	8
	4	5.54	7.0224	8
	5	5.89	7.0224	8
	6	5.9	7.0224	8
	7	6	7.0224	8
	8	6.01	7.0224	8
	9	6.58	7.0224	8
	10	6.92	7.0224	8
	11	7.16	7.0224	8
	12	7.17	7.0224	8
	13	7.2	7.0224	8
	14	7.72	7.0224	8
	15	7.75	7.0224	8
	16	7.77	7.0224	8
	17	7.83	7.0224	8
	18	7.85	7.0224	8
	19	7.92	7.0224	8
	20	8.09	7.0224	8
	21	8.19	7.0224	8
	22	8.54	7.0224	8
	23	8.6	7.0224	8
	24	8.73	7.0224	8
	25	9.07	7.0224	8
	Mask	Individual average	Total average	FFP2
			7.0224	8
	1	4.98	7.0224	8
	2	6.94	7.0224	8
	3	7.63	7.0224	8
	4	7.74	7.0224	8
	5	7.82	7.0224	8
